# Supplementary material for: Global DNA cytosine methylation variation in Spartina alterniflora at North Inlet, SC
Source: PLoS One. 2018 Sep 10;13(9):e0203230. doi: 10.1371/journal.pone.0203230 (PMC6130869; doi:10.1371/journal.pone.0203230)
Supplement: S1 Dataset — (XLSX) [file pone.0203230.s001.xlsx]

## Sheet: Sheet1
	Location				60 Bass	60 Bass	60 Bass	CHC	CHC	CHC	CHC
Sample Number	Debidue	Old Man Creek	South Town	South Town Seedlings	No Dieback	Dieback P	Dieback	Genet A	Genet B	Genet C	Genet D
1	7.15622	2.155	5.27887	11.8371	5.33005	0.77784	1.38515	7.20017	6.53686	3.27241	14.1282
2	5.89007	4.26774	5.07421	10.8926	10.6209	2.74621	2.51096	4.69897	7.07261	7.21133	9.08124
3	3.60608	3.93468	3.92193	7.91112	9.19201	1.56668	3.68726	7.24596	4.64473	4.50834	9.63496
4	4.65457	2.87825	3.99096	6.1712	7.16494	3.53521	2.68599	13.3485	10.6564	7.30613	4.79712
5	4.14474	2.65649	5.31246	6.46468	5.5143	1.78976	3.04417	6.8216	5.13298	6.74031	13.6398
6	2.03417	2.78789	7.01113	10.383	6.1681	3.82924	3.51764	8.97678	9.16745	4.51972	9.47222
7	3.1666	2.13001	6.65602	2.93983	2.01401	4.50238	2.75621	8.24231	7.37939	5.98273	6.25078
8	3.53657	13.4092	6.41954	8.84722	1.72121	7.59237	3.94162	8.56548	4.80416	4.89858	9.13649
9	3.58352	16.0651	1.76064	11.4689	1.90909	6.53212	4.15214	8.25573	8.348	10.4795	5.68195
10	4.18028		1.59276	11.0881	1.82937	5.74385	3.82337	8.36613	9.24054	7.46352	5.31988
11				10.6613
AVG	4.19528	5.58715	4.70185	8.96954	5.14639	3.86157	3.15045	8.17216	7.29831	6.23826	8.71427
STD	1.44288	5.27894	1.8967	2.81271	3.24296	2.24658	0.84412	2.19432	2.06109	2.06642	3.29034
STE	0.72144	2.63947	0.94835	1.40636	1.62148	1.12329	0.42206	1.09716	1.03055	1.03321	1.64517
